# Supplementary material for: Integrative network pharmacology and machine learning identify potential targets of indole-3-lactic acid in colorectal cancer
Source: PLoS One. 2026 Mar 9;21(3):e0344478. doi: 10.1371/journal.pone.0344478 (PMC12970938; doi:10.1371/journal.pone.0344478)
Supplement: S1 Data — S2 File. The summary of targets of CRC. S3 File. KEGG and GO analysis. S4 File. Feature importance rankings of hub genes. S1 Fig. The PCA plots before and after batch correction. S2 Fig. KEGG and GO analysis of 39 common targets. (ZIP) [file pone.0344478.s001.zip]

Archive with 7 entries (6 files):
- Supporting Information/
- Supporting Information/S1 File. The summary of targets of ILA.xlsx
- Supporting Information/S1_Fig.tif
- Supporting Information/S2 File. The summary of targets of CRC.xlsx
- Supporting Information/S2_Fig.tif
- Supporting Information/S3 File. KEGG and GO analysis.xlsx
- Supporting Information/S4 File. Feature importance rankings of hub genes.xlsx
