# Supplementary material for: Integrative network pharmacology and machine learning identify potential targets of indole-3-lactic acid in colorectal cancer
Source: PLoS One. 2026 Mar 9;21(3):e0344478. doi: 10.1371/journal.pone.0344478 (PMC12970938; doi:10.1371/journal.pone.0344478)
Supplement: S1 Data — S2 File. The summary of targets of CRC. S3 File. KEGG and GO analysis. S4 File. Feature importance rankings of hub genes. S1 Fig. The PCA plots before and after batch correction. S2 Fig. KEGG and GO analysis of 39 common targets. (ZIP) [file pone.0344478.s001.zip › Supporting Information/S1 File. The summary of targets of ILA.xlsx]

## Sheet: Total
CPA1
SLC6A2
HTR2B
HTR1A
HTR2C
HTR7
ALPL
KMO
CA2
CTNNB1
KDM2A
PHF8
EGLN1
FYN
MAOA
MAOB
HCAR2
KDM4E
KDM3A
KDM6B
CA7
FTO
CA6
CA14
CA5A
KDM4A
KDM4C
HMGCR
IDO1
SLC13A5
TTR
PTGDR2
NGFR
SLC16A1
ADRA2A
HTR1B
HTR1D
ADRB1
HTR1E
SLC6A4
HTR6
HSPA1A
PLA2G4A
ERN1
FOLH1
AKR1A1
CA3
CA13
CA5B
PLK1
CFTR
AKR1C2
AKR1C1
ACE
MPO
GSK3B
TDP2
KDM7A
PAM
COMT
APEX1
TACR1
OGA
MME
HTR2A
HAO2
DAO
MAPK8
PIN1
KIF11
CPA3
TDO2
NOX4
KDM5C
CTBP2
CAD
ERBB2
ADA
MGAM
SI
LDHA
LDHB
SLC22A6
KDM4B
KDM5B
PYGM
GBA2
ESR2
PYGL
CA4
ERAP2
TDP1
CASP3
NAALAD2
SRC
LANCL2
CSNK2A2
P2RX3
PARP14
TPMT
CCKBR
NMBR
GHSR
ECE1
MAGI3
MC1R
MC3R
MMP11
GRPR
KISS1R
SSTR2
MC4R
RUVBL1
SSTR3
SSTR1
SSTR4
EDNRA
BRS3
MMP9
NCOR2
MMP8
MMP2
MMP14
SNCA
TACR2
AKT1
SPR
MC5R
LNPEP
CCKAR
TYR
HDAC2
HDAC3
ST3GAL1
SSTR5
ERAP1
PRKAB2
MMP1
ADAM12
SLC7A5
MMP7
HDAC1
CTSL
IDE
AHR
GPR84
HDAC11
PSMB8
RAD51
C3AR1
EDNRB
BCHE
HGFAC
CTSB
GABRB2
OPRM1
AKT3
HDAC8
DRD4
ACHE
PPIB
NR3C1
MMP25
MMP26
RNASEH1
HDAC10
CASP10
PRKCG
HDAC6
EPHA7
KIF20A
CDC25B
EPHA5
NMUR1
MMP3
NR3C2
EPHA8
EPHB3
P4HB
EPHA4
GABRB1
DRD3
OPRD1
ADRB3
ADCY5
TMPRSS6
DRD2
MMP17
EPHA1
EPHB1
HDAC9
EPHA6
GABRA6
HDAC5
MMP15
EPHB2
HDAC7
HPN
PRKD2
NCOR1
FPR1
GABRA1
FPR2
EPHB6
HLA-A
PSMB9
LTA4H
MTNR1A
BMP1
CBX7
CDC42BPA
SGK2
PAK4
DYRK3
IMPDH1
NPEPPS
PRKG2
EPHA3
ALB
ST14
GABRG2
CAPN1
KCNA5
CES2
STK3
PRKAA1
CES1
TAOK3
CASP5
PPARA
RPS6KA3
PPARG
PRKX
PLA2G2E
Skp1
Kyat1
PDF
FLT3
SLC36A1
SMN1
CCBL1
SF1
U2AF2
CCNK
FAM58A
SUPY5H
CDK9
CDK12
CCNT2
MIF
MMEL1
PKIA
HTR5A
GALR3
ALOX15
MDM2
GRIN2B
ICAM1
PRKCB
MCL1
RIPK2
TAAR1
UTS2R
HTR1F
PLA2G1B
PRKCE
PTGS1
GCGR
MMP12
DYRK1A
ADRA2C
ANPEP
PIM1
DRD1
CYP2D6
PTPRC
DRD5
HCRTR1
GRIA2
PTPN1
SIRT1
BCL2A1
ATP4A
GPR35
THRA
ADRA2B
NR2E3
CTSG
PTPN22
PTGES
TACR3
ROCK2
HCRTR2
HTR3A
ALOX5
SIRT2
HRH1
DNMT1
CYP1A2
TUBB2B
CASP9
CLK1
S1PR2
SLC6A3
HNF4A
NOS1
CDK2
ITGAL
CDK1
TLR9
CTDSP1
HTR4
ROCK1
PLIN5
RAC1
GSK3A
NOS3
L3MBTL1
CYP3A4
S1PR4
HSD17B10
CTSD
CHRM5
TRIM24
NFKB1
MDM4
GUSB
SLC2A1
CLK4
CHRM1
RORB
TOP2A
CHRM4
C5AR1
CSNK2B
NFE2L2
SLC6A5
TOP1MT
PSMB1
NOX1
ITK
ADAM10
NR1I2
GSTP1
DPP9
HIF1A
CHRNB4
ELF4
DUSP3
SERPINB2
CDC25C
ABL1
AAK1
LGALS3
RAB11B
GPR55
CDK5R1
KCNK9
ATG4B
GRB2
MAP2K2
KDM1A
ADORA2B
TLR8
DPP8
ITGB1
CDK5
NTRK3
ABCC1
SCN3A
HRH3
F13A1
PPIA
BMP2K
STING1
PRCP
NR4A1
PRKACA
CHRNA1
PKN2
P2RY6
BLM
ULK1
ADRB2
AKT2
AXL
PRDX5
RIDA
CCL24
CA1
HSP90AA1
NR1H2
QPCTL
CTSS
HSPA8
CHEK1
AKR1B1
GBA
CCNA2
METAP1
TREM1
TYMP
F10
AURKA
GATM
ANXA5
TYMS
CSNK1G2
DAPK1
EPHB4
CASP7
FABP4
F2
BCAT2
PAH
PDE4B
KDR
ADH1B
PLA2G10
CTSK
PNPO
MAPK14
CMA1
FGFR1
MTHFD1
CFD
ADH5
CSNK2A1
EGFR
PDPK1
PGR
LCN2
SOD2
DCK
ARG1
IMPA2
AMD1
DUSP6
HSD11B1
PLA2G2A
CFB
SORD
PGF
MAP3K10
FGF1
LSS
ACPP
DHFR2
TGFBR1
ADK
IGF1R
XIAP
ANG
METAP2
HSD17B1
MET
TNK2
CDA
CTNNA1
YARS1
PPP5C
MTAP
OTC
IMPDH2
CBS
ME2
AKR1C3
REN
LPA
AR
DPP4
PARP1
HK1
CBR1
PNMT
PLAU
ADH1C
PNP
FABP3
DHODH
ALDH2
PAK5
SETD7
RHEB
MAN1B1
C8G
FABP5
AHCY
JAK2
IGLV2-8
SRR
PDE4D
GALK1
LGALS7B
CYP2C9
EPHX2
C1R
F7
PDE3B
REG1A
AMY1B
SHBG
IL2
NQO1
ADAM17
BIRC7
PDE9A
ERBB4
FKBP1A
LCK
AGXT
BACE1
HCK
TGM2
RNASE3
DPEP1
SULT2A1
ALDOA
B3GAT3
SSE1
HNF4G
PCK1
HEXB
TEK
CSK
ELANE
GSR
MMP13
UCK2
DTYMK
RAB11A
BRAF
ARSA
UMPS
GSTA1
GART
SHMT1
FDPS
LGALS2
TPI1
NT5M
NOS2
PADI4
RAB5A
TPH1
PKLR
CRABP2
MAP2K1
BST1
TGM3
MAPK1
CTSF
THRB
CYP2C8
HRAS
TK1
ALAD
KIT
MAPKAPK2
S100A9
ACADM
IGF1
GSTT2B
CDK7
PAPSS1
ZAP70
PRKCQ
SRM
CANT1
FABP6
EPHA2
OAT
RNASE2
ABO
HAGH
APRT
PPCDC
GPI
HSPA1B
RORA
EIF4E
F11
HPGDS
GSTO1
RARG
MMP16
KAT2B
PAK6
SULT2B1
STAT1
FHIT
FECH
CHIT1
TPSB2
RARA
HSP90AB1
LYZ
GNPDA2
HINT1
CDC42
HNMT
RAF1
GCK
SELP
INSR
DUT
HMOX1
NMNAT1
BHMT
CD209
GLO1
PIK3R1
ARG2
RND3
EEA1
TGFB2
RXRA
RAN
NR2C2
ITPKA
GSTM1
FKBP1B
RARB
AMY2A
GP1BA
NDST1

## Sheet: SwissTargetPrediction
CPA1
SLC6A2
HTR2B
HTR1A
HTR2C
HTR7
ALPL
KMO
CA2
CTNNB1
KDM2A
PHF8
EGLN1
FYN
MAOA
MAOB
HCAR2
KDM4E
KDM3A
KDM6B
CA7
FTO
CA6
CA14
CA5A
KDM4A
KDM4C
HMGCR
IDO1
SLC13A5
TTR
PTGDR2
NGFR
SLC16A1
ADRA2A
HTR1B
HTR1D
ADRB1
HTR1E
SLC6A4
HTR6
HSPA1A
PLA2G4A
ERN1
FOLH1
AKR1A1
CA3
CA13
CA5B
PLK1
CFTR
AKR1C2
AKR1C1
ACE
MPO
GSK3B
TDP2
KDM7A
PAM
COMT
APEX1
TACR1
OGA
MME
HTR2A
HAO2
DAO
MAPK8
PIN1
KIF11
CPA3
TDO2
NOX4
KDM5C
CTBP2
CAD
ERBB2
ADA
MGAM
SI
LDHA
LDHB
SLC22A6
KDM4B
KDM5B
PYGM
GBA2
ESR2
PYGL
CA4
ERAP2
TDP1
CASP3
NAALAD2
SRC
LANCL2
CSNK2A2
P2RX3
PARP14
TPMT

## Sheet: SEA
CCKBR
NMBR
GHSR
ECE1
MAGI3
MC1R
MC3R
MMP11
GRPR
KISS1R
CPA3
SSTR2
TACR1
MC4R
RUVBL1
SSTR3
SSTR1
SSTR4
EDNRA
BRS3
MMP9
NCOR2
MMP8
MMP2
MMP14
SNCA
TACR2
AKT1
SPR
ACE
MC5R
LNPEP
CFTR
ERAP2
CCKAR
TYR
HDAC2
HDAC3
ST3GAL1
SSTR5
ERAP1
PRKAB2
MMP1
MPO
CPA1
ADAM12
SLC7A5
MMP7
HDAC1
CTSL
IDE
AHR
MME
GPR84
HDAC11
PSMB8
RAD51
C3AR1
EDNRB
BCHE
HGFAC
CTSB
GABRB2
OPRM1
AKT3
HDAC8
DRD4
ACHE
PPIB
NR3C1
MMP25
MMP26
RNASEH1
HDAC10
CASP10
PRKCG
HDAC6
EPHA7
KIF20A
CDC25B
EPHA5
NMUR1
MMP3
NR3C2
EPHA8
EPHB3
P4HB
EPHA4
GABRB1
DRD3
HTR1E
OPRD1
ADRB3
ADCY5
TMPRSS6
HTR1B
HTR1D
DRD2
MMP17
EPHA1
EPHB1
HDAC9
EPHA6
GABRA6
HDAC5
MMP15
EPHB2
HTR1A
HDAC7
HPN
PRKD2
NCOR1
FPR1
GABRA1
HTR2C
FPR2
EPHB6
HLA-A
CTBP2
PSMB9
LTA4H
MTNR1A
BMP1
HTR2A
CBX7
CDC42BPA
SGK2
PAK4
DYRK3
IMPDH1
NPEPPS
PRKG2
EPHA3
ALB
ST14
HTR2B
GABRG2
CAPN1
KCNA5
CES2
STK3
PRKAA1
CES1
TAOK3
CASP5
PPARA
RPS6KA3
PPARG
PRKX
ADRB1

## Sheet: TargetNet
GHSR
CCKBR
ACE
ECE1
BRS3
CCKAR
HTR6
HTR1E
EDNRB
MIF
HTR2C
MMEL1
PKIA
CES2
HTR5A
HTR1B
GALR3
MMP8
MMP2
ALOX15
HTR1D
MDM2
CDC25B
SLC6A4
GRIN2B
CA6
EDNRA
ICAM1
PRKCB
MMP7
MCL1
HDAC3
MAOA
TAAR1
UTS2R
HTR1F
PLA2G1B
FOLH1
SLC6A2
PRKCE
PTGS1
ALPL
TACR1
GCGR
MMP1
MMP12
DYRK1A
MC5R
ADRA2C
ANPEP
PIM1
HDAC6
DRD1
CYP2D6
HDAC2
KIF11
PRKCG
PTPRC
MC4R
AKT1
DRD5
MC1R
HCRTR1
GRIA2
PTPN1
SIRT1
BCL2A1
ATP4A
HTR1A
AKT3
MC3R
MAOB
GPR35
THRA
ADRA2B
HTR2A
NR2E3
RIPK2
CTSG
PTPN22
CA5A
PTGES
TACR3
ADRB1
ROCK2
HCRTR2
OPRM1
ACHE
HTR3A
ALOX5
SIRT2
HRH1
DNMT1
CYP1A2
HDAC8
MMP3
TUBB2B
CASP9
CLK1
OPRD1
MMP9
S1PR2
SLC6A3
HNF4A
NOS1
CDK2
ITGAL
CDK1
TLR9
CTDSP1
CA13
HTR4
ROCK1
PLIN5
RAC1
DRD2
GSK3B
GSK3A
NOS3
CA4
L3MBTL1
CYP3A4
S1PR4
PLA2G2E
Skp1
Kyat1
PDF
ALB
FLT3
SLC36A1
CCBL1
SF1
U2AF2
CCNK
FAM58A
SUPY5H
CDK9
CDK12
CCNT2
CCNT2

## Sheet: SuperPred
HSD17B10
APEX1
CTSD
CHRM5
TRIM24
NFKB1
CDC25B
MDM4
ADRB1
GUSB
SLC2A1
HDAC11
HTR2C
CLK4
CHRM1
RORB
TOP2A
CHRM4
C5AR1
CSNK2B
NFE2L2
SLC6A5
TOP1MT
PSMB1
NOX1
ITK
PTGS1
ADAM10
HTR7
NR1I2
GSTP1
PIN1
DPP9
HIF1A
CHRNB4
ELF4
HDAC8
DUSP3
THRA
SERPINB2
CDC25C
MMEL1
FPR2
ABL1
AAK1
LGALS3
RAB11B
GPR55
LNPEP
CDK5R1
ERAP1
KCNK9
ATG4B
GRB2
MAP2K2
TDP1
CYP3A4
PSMB9
HDAC7
KDM1A
SLC6A2
ADORA2B
TLR8
DPP8
GABRA1
ITGB1
HDAC10
CDK5
NTRK3
HTR3A
ABCC1
TMPRSS6
TACR2
SCN3A
HRH3
F13A1
PPIA
CAPN1
BMP2K
STING1
PRCP
NR4A1
PRKACA
CHRNA1
PKN2
P2RY6
BLM
ULK1
ADRB2
AKT2
AXL
SMN1

## Sheet: PharmMapper
PRDX5
RIDA
GSTP1
CCL24
PPIA
CA2
CA1
HSP90AA1
NR1H2
QPCTL
CTSS
BCHE
HSPA8
CHEK1
AKR1B1
SRC
MAOB
GBA
NOS3
CCNA2
CDK2
CDK5R1
METAP1
TREM1
TYMP
F10
AURKA
GATM
ANXA5
TYMS
CSNK1G2
DAPK1
EPHB4
PTPN1
CASP7
AKT1
FABP4
F2
BCAT2
KYAT1
CTSB
MIF
PPARG
PAH
ALB
PDE4B
KDR
ADH1B
MMP3
PLA2G10
CTSK
PNPO
MAPK14
CMA1
FGFR1
MMP8
MTHFD1
PYGL
CFD
ADH5
CSNK2A1
EGFR
PDPK1
PIM1
AKR1C1
PGR
MAPK8
LCN2
SOD2
DCK
ARG1
IMPA2
AMD1
DUSP6
HSD11B1
PLA2G2A
CFB
TTR
SORD
PGF
CES1
CTSG
MAP3K10
FGF1
LSS
ACPP
DHFR2
PKIA
TGFBR1
ADK
IGF1R
NR3C2
XIAP
ANG
METAP2
HSD17B1
GSK3B
MET
TNK2
HPN
CDA
CTNNA1
YARS1
PPP5C
ITK
MTAP
OTC
IMPDH2
MMP12
CBS
LDHB
HMGCR
AKR1C2
ME2
AKR1C3
REN
LPA
AR
DPP4
PARP1
HK1
CBR1
PNMT
ACE
PLAU
ADH1C
PNP
FABP3
HDAC8
DHODH
ALDH2
PAK5
SETD7
KIF11
RHEB
MAN1B1
C8G
ESR2
FABP5
AHCY
JAK2
IGLV2-8
SRR
PDE4D
GALK1
MMP7
LGALS7B
CYP2C9
EPHX2
C1R
F7
PDE3B
REG1A
AMY1B
SHBG
IL2
NQO1
ADAM17
BIRC7
PDE9A
ERBB4
CASP3
FKBP1A
LCK
AGXT
BACE1
HCK
TGM2
RNASE3
DPEP1
MMEL1
SULT2A1
ALDOA
B3GAT3
SSE1
HNF4G
PCK1
HEXB
IMPDH1
TEK
CSK
ELANE
GSR
MMP13
UCK2
PPARA
DTYMK
RAB11A
FOLH1
BRAF
ARSA
UMPS
GSTA1
GART
AKT2
SHMT1
FDPS
LGALS2
TPI1
NT5M
NOS2
PADI4
RAB5A
TPH1
PKLR
CRABP2
MAP2K1
BST1
TGM3
MAPK1
CTSF
THRB
CYP2C8
HRAS
TK1
ALAD
KIT
MMP9
ABL1
MAPKAPK2
S100A9
THRA
ACADM
IGF1
GSTT2B
PRKACA
ST14
CDK7
PAPSS1
ZAP70
CLK1
PRKCQ
SRM
CANT1
FABP6
EPHA2
OAT
RNASE2
ABO
HAGH
APRT
PPCDC
GPI
HSPA1B
RORA
EIF4E
F11
HPGDS
GSTO1
RARG
MMP16
KAT2B
PAK6
HEXB
SULT2B1
STAT1
FHIT
FECH
CHIT1
NR3C1
TPSB2
RARA
HSP90AB1
MMP1
LYZ
GNPDA2
HINT1
CDC42
LGALS3
LTA4H
HNMT
RAF1
GCK
SELP
INSR
DUT
HMOX1
NMNAT1
BHMT
CD209
GLO1
PIK3R1
ARG2
RND3
EEA1
TGFB2
RXRA
GRB2
RAN
NR2C2
ITPKA
GSTM1
FKBP1B
RARB
AMY2A
GP1BA
NDST1
