# Supplementary material for: Integrative network pharmacology and machine learning identify potential targets of indole-3-lactic acid in colorectal cancer
Source: PLoS One. 2026 Mar 9;21(3):e0344478. doi: 10.1371/journal.pone.0344478 (PMC12970938; doi:10.1371/journal.pone.0344478)
Supplement: S1 Data — S2 File. The summary of targets of CRC. S3 File. KEGG and GO analysis. S4 File. Feature importance rankings of hub genes. S1 Fig. The PCA plots before and after batch correction. S2 Fig. KEGG and GO analysis of 39 common targets. (ZIP) [file pone.0344478.s001.zip › Supporting Information/S2 File. The summary of targets of CRC.xlsx]

## Sheet: Total
PLA2G2A
NRAS
BUB1
TGFBR2
CTNNB1
PIK3CA
FGFR3
TLR2
APC
MCC
BRAF
DLC1
PDGFRL
CRCS6
CRCS2
GALNT12
CRCS5
CCND1
CRCS7
COLCA1
POLE
CRCS8
MLH3
AKT1
HMPS1
BUB1B
CRCS9
TP53
FLCN
AXIN2
SMAD7
DCC
BAX
POLD1
CRCS11
EP300
PLA2B
ALPS4
MCPH30
HNPCC6
NEDSDV
CLOVE
ACH
TIL4
GS
NS7
PDGRL
CRCS1
PRAD1
CRCS12
HNPCC7
CWS6
CRAC1
BUBR1
P53
BHD
ODCRCS
MADH7
MRMV1
CRCS10
RSTS2
PLA2L
NS6
AAT3
EVR7
MCAP
FPC
PRLTS
BCL1
FILS
CRCS4
MVA1
LFS1
CRCS3
HGPPS2
MDPL
MKHK2
MOM1
CMNS
MFS2
MCM
BTPS2
IMAGEI
BCC7
IMD120
BMFS5
NCMS
LDS2
MCMTC
DESMD
CWS5
CLAPO
CCM4
EGFR
FGFR1
PDF
JAK1
JAK2
AChE
AKR1B1
ALOX5
CA1
CA2
CA4
HER2
Erbb4
ESR
FGFR2
FLT3
HDAC1
INSR
LCK
MMP1
MMP2
MAOA
PDE5A
PDGFRA
RET
SRC
mTOR
TrkA
ABL
ATK
KIT
KDR
ALK
AR
CYP19A1
CCR5
CB2
CA6
CA12
CA14
PRSS1
F2
F7
F10
CDK4
CDK6
AKR1C3
DPP4
ESR2
FYN
CCKBR
NR3C1
GCPII
GSK-3A
HSP90A
IGF1R
MMP7
MC4R
MAOB
ABCB1
TrkC
OPRS1
ODC1
PPARA
PPARG
PIK3CD
PIK3CG
PLG
PDGFRB
PARP1
COX-1
PRKCG
MET
ROS1
RRM2
AMD1
SMO
S1PR1
CYP11B1
S17AH
STS
TK1
TPSB2
SYK
PLAU
VEGFR1
VDR
HTR2A
ADORA2A
ADRB2
AOX1
ALPL
APP
PTGS1
PTGS2
AKR1C1
PRKAG1
EDNRA
HSPA5
RPS6KA3
NFKBIA
TNFAIP6
CASP1
CASP3
IKBKB
MYC
PCNA
NEU1
HMGCR
CHRNA3
ALPG
unc-38
unc-63
lev-1
unc-29
MORF4L1
PRPF3
ARR3
CPZ
LRRK2
PRKN
PINK1
BRCA2
BABAM1
HACD3
ATP5PD
TRAPPC2L
RTCB
ABCB11
NSFL1C
UFC1
RPS27L
RPL26L1
COMMD3
NLRP3
PALB2
NT5C3A
PRKD2
UBE2T
LAMTOR2
PPA2
POMP
SLMAP
TBC1D7
ARHGAP15
CXXC5
UQCR10
MED4
MRPS28
ASF1A
ATP5MG
EIF3K
EIF3L
HIKESHI
NELFCD
ZC3HC1
C1GALT1C1
EXOC1
IFT25
COX16
GINS2
TMEM14C
BZW2
CIAO2B
DCAF13
MRPL42
TRMT112
CKLF
CNIH4
LGALSL
ANKRD39
GPR89B
MRPL35
NOP16
PDZD11
SARAF
TIMM21
TRIAP1
ZC3H7A
ARL6IP5
MRPL18
RNF181
SELENOK
SINHCAF
ZNF706
ARMCX3
C19orf53
INIP
ZNF571
C1orf43
ZNF581
MARCHF2
TMA7
FAM178B
FAS
RAN
BLM
ERCC3
PRKAA1
SETD2
IL1A
ERCC4
ERCC6
PSMA7
SIL1
HUWE1
PSMC4
IVNS1ABP
UFM1
MYCBP2
SMC3
AHSA1
FLOT1
RBM8A
RFXANK
RPL36
SF3B6
THYN1
NSMCE1
RTN4
MPC1
OSTM1
OTUB1
UBE2J1
SOCS6
STOML2
TMEM59
ANAPC11
NOP58
PRPF40A
NACA
ARMC8
PBDC1
ESR1
TLR8
CYLD
ABCB4
FOXP1
NDUFB9
POLR1C
FARSB
MMADHC
NDUFB10
NDUFB8
NHP2
RAB23
COQ9
DCPS
NDUFAF4
POLR1D
SAE1
ATP8B1
DDAH2
GATB
SDCCAG8
LMBRD1
NDUFA2
NDUFC2
TRAPPC4
CNOT2
CRIPT
GSTK1
HACL1
LAT2
MTCH2
NDUFB2
ALG5
CHMP5
COPZ1
LYPLA1
MRPS7
NDUFB6
RNF220
TMEM138
EAF2
NDUFA7
SSBP2
AHSP
AUP1
CCNL1
KLF12
MAGOH
MYLIP
VTA1
CLDND1
DNAJB9
DPH5
FGFR1OP2
HIGD1A
IER3IP1
IPO9
METTL5
MRPS18B
MSRB1
NDUFA3
NIP7
PHPT1
POLDIP2
PPHLN1
RCL1
SSU72
TMEM216
TRAT1
VAMP5
CDK5RAP1
COA3
DYNLRB1
MRPS30
NUDT5
SHISA5
STXBP6
UXT
AASDHPPT
CHMP4A
DAPP1
EAPP
MBIP
MKRN2
MRPL15
MRPL37
NXT2
PFDN2
PHF7
TFIP11
TIMM17B
ATRAID
CCDC174
ELP5
FXYD5
JKAMP
MZB1
ORMDL1
RANGRF
SARNP
SPCS1
TMBIM4
TMEM9
TRMO
WDR91
CNIH1
CYRIB
JTB
KBTBD4
MRPL51
MTFP1
ORMDL2
PLAC8
POP5
SEC22A
SEC61G
CFAP263
COMMD9
ERG28
GSKIP
PAIP2
CCDC59
COMMD10
CTDSPL2
CWC15
EMC4
GOLGA7
MRPL22
RTF2
TMEM258
UNC50
ZMYM5
AMZ2
ANAPC15
MRPL27
MRPL30
OSER1
PNRC2
ZBTB44
TMEM208
ZCCHC17
HYPK
METTL2A
MTRES1
ABRACL
COMMD2
TMEM69
PRR13
RPL17
DCLRE1C
CHEK1
HLA-B
DHX9
PMS2
COQ8A
SMAD3
SIRT6
SMARCC1
LEP
IRAK1
TYR
PIN1
TLR9
MEFV
MVK
SLC6A4
ERCC5
MEN1
PADI4
ARF6
TECR
VDAC3
MACROH2A1
MLANA
STRAP
ZNF254
BIVM-ERCC5
JAG1
RAC2
RIPK1
ABCB7
LARS1
EIF6
PSMD13
NDUFS5
VPS4B
EIF4E2
ITM2A
ITM2C
SEC22B
HGH1
CCR4
PKMYT1
MORF4L2
TMC3
TLR7
PMPCB
SEPSECS
YME1L1
GABARAP
MPDU1
AFF4
UBE2E3
CHD1L
EEF1E1
GTPBP1
LIPT1
MED13
VPS26A
NAXD
WAC
ORMDL3
ATP5MF
CPVL
ENSA
MRPL1
NDUFB1
WDR73
ZNF644
GOSR1
PAXBP1
TBCA
ATP6V1G1
NDUFC1
SCAMP1
AASDH
GNG5
GPR89A
METTL2B
MRPL33
MRPS17
RNF24
BET1L
CCDC82
GMFG
SPAG7
ZCCHC4
ATP5MJ
C9orf78
GTPBP8
LEPROTL1
SPOUT1
PWWP3A
SDR42E1
SERF2
TBC1D7-LOC100130357
COMMD1
BRCA1
TGFB1
STAT3
TNF
IL6
LDLR
VEGFA
MAPK1
BCL2
GSK3B
NFKB1
IFNG
CFTR
PTEN
HIF1A
HLA-DRB1
HBB
CDK2
MAPK14
RYR1
IL1B
RYR2
CXCL8
ERBB2
MDM2
CD4
CDKN1A
VIM
GJB2
EGF
APOE
RB1
CSF2
IL2
CCL5
EPO
HLA-DQB1
GHRL
CDKN2A
IL2RA
JUN
MAPK3
PCSK9
RAB7A
INS
MSH6
CD274
SP1
MUTYH
ATM
MMP9
STK11
CDH1
LMNA
MAPK8
PTK2B
RAC1
PTK2
AHR
PDCD1
HLA-A
IL3
BTRC
HLA-DQA1
CDKN3
EZH2
PTPN11
PRKCA
TLR4
CDC42
LPL
MMP14
MEF2C
RHOA
MCL1
MSH2
CLU
KITLG
SGSH
TPM3
CXCL12
GP1BA
HFE
SPHK1
TJP1
HLA-C
SMAD2
SNCA
BMPR1A
HSP90AA1
ICAM1
PLK1
GSK3A
PRKAA2
PTPN6
SCN5A
CDK1
FASLG
IGF1
LRP1
NBN
SDHB
TTN
IL10
MPL
VWF
GATA1
TARDBP
SHC1
TNFSF10
CXCL10
IL13
SNAI1
HSPA4
NTS
PRPF19
ZFYVE19
RAF1
SOD1
CXCR4
HSPB1
SMARCA4
CHUK
DNM2
DSP
ELANE
BCL2L1
CD40LG
DDX3X
GNAS
ITGB1
NOS2
NOS3
PLCG1
CTLA4
MIF
ANXA1
VCL
GRB2
IL4
MYBPC3
YWHAZ
CUL1
F2R
FGF2
PDX1
EGR1
SPTBN1
RACK1
RBX1
VIP
CYP21A2
GAB2
IGFBP1
CCL3
RAB10
XAF1
TUG1
MAP2K1
KRAS
PSEN1
CSF1R
ACE
CBL
ZAP70
FN1
NFE2L2
CYBB
GBA1
MAP2K4
MLH1
PKM
VCP
ALB
CCL2
CD44
COL3A1
IFIH1
JUP
NKX2-1
RIGI
TNFRSF1B
UBE3A
YAP1
ADCY5
CAPN3
ENG
FCGR2A
IKBKG
MAPK10
TNFRSF13B
ANXA5
ATP5F1A
CD28
FXN
GCH1
GZMB
HCFC1
MYH7
NOD2
PRMT5
SH2D1A
BMP2
CALM1
DMD
F3
PXN
CKB
HBEGF
PLAUR
SF3B1
STUB1
DDB1
HARS1
IL18
UBE2D1
BRCC3
GH1
CSF3
GJC2
PABPC1
APOBEC3G
DIO2
PEX13
USH2A
BLZF1
MMS19
DDRGK1
H4C1
DTX3L
AMOTL1
ATR
HDAC6
AURKB
CDK5
DNMT1
HDAC2
HMOX1
NOTCH1
CAT
TGFB2
ACVRL1
BMPR2
CSNK2A1
FOS
KCNH2
MAP3K7
PRKDC
SERPINE1
TFRC
BCHE
BDNF
CREB1
EIF4E
GATA4
ITPR1
PLAT
RAD50
RPS6KB1
TNFRSF1A
ZEB1
CACNA1S
CD79A
ENO1
HPRT1
HSPD1
MRE11
CTSC
FOXP3
PARK7
VHL
ALAS2
CCNB1
CYP27A1
EIF4EBP1
EXT1
KLK3
MEF2A
RPA1
TLR5
ATRX
CCN2
DDR1
FBXW7
GHR
IL5
PTGER4
RASGRP1
SCN4A
TNKS
CEBPB
CR1
DYNC1H1
LAMP1
RBL2
AMBP
BMP6
E2F1
MKI67
PLEC
RAG1
SKP1
SPP1
UBC
VAPB
ADCY10
NDUFS4
NPPB
RASSF1
RPS3
STRADA
BMP15
HIF1AN
ID1
IRS4
LTBR
UBE2D2
FZR1
BST2
CEP290
EPB42
MICB
NUP93
BAG6
CAND1
IFNA1
IL23A
TTC19
CYGB
KCTD7
NELFA
DDX59
DCD
PRDM5
SERBP1
CHEK2
CREBBP
PRKACA
SLC2A1
SMAD4
STAT1
AGTR1
CASP8
EPHA2
HRAS
PRKCD
CALR
TERT
XIAP
ADA
ATP2A2
CBS
CD36
CD40
CTSB
GAPDH
IL2RB
ITK
NGF
TH
ABCG2
BRIP1
COL1A1
DRD2
ITGA6
KCNQ1
KRT18
LYN
MMP13
NOS1
P4HB
PGR
PLD1
SERPINC1
STAT5A
STIM1
TNC
TNFRSF10B
TOP1
ABCC1
AQP2
CASP2
CDC25C
CDKN1B
CSNK2B
EDN1
EEF2
FASN
GFAP
GRN
IRS1
MTHFR
PRKCE
PRKCZ
REN
SLC16A1
SLC40A1
WAS
ATF2
BMP7
CTNNA1
CTSA
FANCC
HSPG2
IL2RG
ITGAV
MCM2
POLG
ACTN4
ADAR
ADIPOQ
ANXA2
APRT
CD14
CDH5
CTCF
EZR
F5
FH
GHSR
HADHA
IGFBP3
LMNB1
PLA2G6
POU5F1
PRF1
PRKAB1
SMARCB1
SUMO1
TPT1
YWHAQ
BIRC5
C5AR1
CANX
CDC73
DRD1
FAP
HLA-DRA
HNRNPK
ILK
IRF3
MCM3
MMUT
PPIA
RAB11A
SELP
SLIT2
SOX2
THBD
TIMP1
TNFSF13B
TXN
VCAM1
CXCR3
DSG2
EWSR1
HTRA1
KCNE1
NPPA
NPY
NUMA1
PURA
SLC1A5
TRRAP
CALCA
CD209
CD86
CFLAR
COX5A
CTTN
CUL4A
CYC1
EEF1A1
EPRS1
F2RL1
KMT2D
KPNB1
NCL
PRL
RBBP8
SOCS3
BAG3
CD80
CORO1A
DSG1
GSTM1
HBA1
IL17A
IL7
IQGAP1
NDUFA9
PDCD1LG2
PUS1
RPS10
SLC26A2
SLC3A2
SRSF1
SRSF2
TUBB6
CARD14
CCK
EFTUD2
KHDRBS1
MYOC
NTSR1
PHEX
PSMD3
RBL1
RPGR
SPINK1
TNFRSF6B
TULP1
UROS
A4GALT
COL13A1
PCBP2
RP2
TNFSF14
YBX1
CBX5
CXCL2
GCM2
IL33
IPO7
RPS13
SF3B2
SLC35A1
SPG11
SST
TBCD
TBX4
PLEKHG4
SNX10
CAPZB
H4C3
MMP25
PACSIN3
RPL27A
SLAMF6
VWA1
ILF3
NGB
RABEP1
CEP97
RAB9A
RNASEH2B
CCNB3
CYBC1
FEM1A
SLC26A11
HERPUD1
MTPN
RNF114
OSBPL1A
C11orf65
DNAJC4
ASAP3
HLA-DRB4
MAP2K2
TGFBR1
ABL1
AURKA
MPO
PTPRC
AXL
PLCG2
ACTB
DDR2
G6PD
GAA
GJA1
GLUD1
GRIN1
GRM1
HDAC9
ITGB2
LDHA
NPM1
PDGFB
PHGDH
PPP2CA
PRKAR1A
PTCH1
RPS6KA1
SHH
TF
TOP2A
ARG1
ASAH1
BMP4
COL2A1
CPT2
CXCR2
DLD
FANCA
GATA2
GDNF
HMGB1
HSPA8
MAP3K1
MGMT
MMP3
MYB
NF2
NPC1
NTRK1
PRDX1
RUNX1
SLC9A1
SMARCA2
SQSTM1
ACTA1
CAV1
CHRM3
CUL3
CYCS
EPCAM
FCGR2B
GALNS
GLI2
GLUL
HSPA9
ITGAM
KAT2B
KDM1A
KNG1
MAPK9
MUC1
NR2F2
NRG1
PDPK1
PLA2G4A
PRNP
PSAP
RXRA
SDHA
SREBF1
UBA1
USP9X
WNK1
WT1
CTSL
F9
HNRNPA1
HSP90B1
IL4R
KRT1
MAP2K6
MAPK7
NF1
NGFR
NQO1
NR4A1
PDHA1
PKD2
PPP2R1A
RPS19
TNFRSF17
WRN
ABCC4
AGER
AXIN1
BARD1
BIN1
CLTC
CRKL
CSK
CYP11B2
DDIT3
DIABLO
DIAPH1
FANCD2
FGB
GLP1R
HMGA1
HSF1
HSPA1A
KRT14
KRT8
LIFR
LRP6
MAX
MCM7
MYCN
NCOA3
NME1
PHB1
PPARGC1A
PRDX6
SLC12A3
SLC22A5
TALDO1
TBX21
TWIST1
YES1
YWHAB
YWHAH
AMPD1
APEX1
APOH
ATP5F1B
BID
CDKN2B
CLEC7A
COL4A3
CTNND1
CYP7B1
DDX5
FGF23
FXR1
GDF5
HELLS
HSD11B2
HYOU1
IKBKE
IRS2
ISCU
KARS1
KRT17
KRT5
LAMA1
MB
MCM5
NDUFS3
NEDD4L
PAX2
PTS
SAT1
SHMT2
SORL1
STIP1
TRPC3
ABCD3
CYP2C19
EIF2S1
FKBP4
LAMP2
LGALS3
MBP
PKD1
RPS6
S100B
SDHD
TFAM
TRIM25
TUBA1B
AICDA
AIRE
ATP13A2
BCS1L
C3AR1
CD244
CIITA
CLIP1
CLN3
CNP
DNM3
E2F4
FOXM1
GDF15
H3-3A
HTT
LATS1
MMP11
MMP15
MYO5A
NCOR1
NDUFS8
NHERF1
NR1I3
RANBP2
RAP1A
RICTOR
RNASEH2A
RUVBL2
SLC25A5
SPHK2
SPI1
SRPK1
STMN1
STX4
STXBP2
SYT2
TCIRG1
TNKS2
TP53BP1
ACP1
APOA5
AREG
CD276
CD70
COL4A4
DYSF
FLII
HAMP
HIP1
HNRNPD
HNRNPU
LTA
MCM6
MID1
MMAB
MTM1
PCBP1
PLP1
PSMB5
PSMD14
REST
RPS27A
SAMHD1
SDHC
SIX1
SPG7
SULT1A1
TAB1
TAF15
TCP1
TRIM21
TUBA1C
ACSL3
CBX3
CCR8
CCT3
CDX2
CIB1
COP1
DIS3L2
DNTT
F11R
GJB6
HNRNPH1
ICAM3
KHSRP
LPA
MACF1
MTA2
MYO5B
PAWR
PCDH15
PCSK5
PNPLA8
PRPF8
PSMC5
PUM1
RANGAP1
RPS7
SEMA4A
SMC4
SNRNP200
TIMP2
TNFSF4
TRIM5
UBR5
USH1C
ACTR3
CAMP
DDX17
DYNC1I2
FBXO32
KLRD1
LASP1
MAGED1
PABPC4
PIAS2
PPP6C
PTN
RAB1A
RABGEF1
RHD
RPL19
SLC25A6
TRIP13
WDR26
AGFG1
ATAD3A
CCL4
CLDN7
DLG5
EPB41L3
GP5
HBA2
HIP1R
MAVS
MX1
PCSK6
PDLIM7
PRRT2
PSMD1
RBM10
RPL22
RPL23
RPS11
RPS2
RPS9
SLC35A2
SMC5
UIMC1
WDR45
ALYREF
ANKRD26
ANO3
ARHGAP35
CAPZA2
CCT4
CLCA1
CXCL9
DYNLT1
ELL
HNRNPH3
IVL
MSMB
PDIA6
PDLIM5
RBM39
RPL9
RPS5
S100A1
SAA1
DMTN
DNAJC7
H3C1
NANOG
NOVA2
NSMCE3
NUP188
OSBPL2
S100A12
SACS
AOPEP
APOBEC3A
B3GNT3
FCRL3
ILF2
MT-CO2
MX2
PARP9
PI16
RBM5
RPS4X
RPS8
TMEM30A
CCL18
CCT6A
CSH1
DNAJC10
HSCB
IPO5
NAP1L1
RHOD
RNF146
ATAT1
CCAR1
H4C16
RSL1D1
RTRAF
UFL1
BLOC1S1
CD24
FOCAD
HRNR
SMC6
TNFSF8
FCRL6
MARCHF8
MLF2
NSMCE4A
SLC35B1
ZNF24
DNAJC15
TRIM56
APOBEC3F
GSTT1
LIMD2
LRRC59
MT-ATP6
IGHE
HBM
NPS
TMEM131
ASB9
H4C13
ZNF253
ZNF257
POLGARF
PMS1
RPS20
GREM1
MSH3
RAD51C
FLT1
FLT4
NTHL1
RAD51D
CEACAM5
FANCM
ARID1A
SCG5
IGF2
AMER1
RNF43
TCF7L2
PIK3R1
PTPRJ
FANCE
FBXO11
PTPN12
TYMS
SOX9
MT-ND1
RAD54B
TPP1
FANCI
KRT20
DPYD
KRT7
CEACAM6
ERCC2
BCL10
FZD3
KCNB2
REV3L
BRF1
SGK2
RBFOX1
TCERG1
MYO1B
RMI1
SLC9A9
INS-IGF2
TSC2
TOE1
TYMP
MBD4
MUC2
NTRK3
IQANK1
DICER1
DROSHA
VEGFC
MUC5AC
IFNA2
HOXB13
GNE
DOK7
TP53I3
RAD1
ERBB3
NTRK2
TSC1
PROM1
EIF2B2
KEAP1
CDKN1C
OGG1
DHFR
GPC3
IDH1
SEPTIN9
CASR
FHIT
GAST
TIAM1
FGFR4
BUB1B-PAK6
NAT2
PIK3CB
RHBDF2
MITF
BAP1
SMARCE1
PHOX2B
AIP
POT1
SUFU
SDHAF2
TMEM127
VTI1A
VEGFD
UMPS
GSTP1
AGO2
MT-CO1
DCT
CEACAM3
EPM2AIP1
AMACR
PTPN13
ST13
CEACAM7
S100A9
ERCC1
IDH2
RHO
ACVR1B
SOX5
GPC6
PTPRK
RSPO2
TFDP1
CDC27
UHRF1
EIF3E
GALNT17
MAP7
RSPO3
ATP6V0D2
MIER3
TINCR
TMEM238L
BLACAT1
C10orf143
PTP4A3
RECQL
PSG2
DEAF1
CYP2C9
PHKG2
FAN1
RECQL5
RAB43
RECQL4
ABRAXAS1
PDPN
CCNA2
TGFA
RELA
ANGPT2
TP73
ITGA5
XRCC1
LAMC2
TAGLN
LGALS1
KLF6
PLD2
XRCC2
MUC16
HGF
LGR5
AIMP2
CTSD
SOD2
CDX1
CRP
CD82
FPGS
TFF3
PAK1
SLC19A1
AIFM1
ABCC2
CDH17
WNT1
S100A8
CACNA1G
REG3A
SFRP1
ETS1
BAD
SERPINB2
TMSB4X
PPARD
MSH5
CEACAM1
NAT1
MST1R
ALDH1A1
IGFBP7
NRP2
CEACAM4
SOCS1
BECN1
EPHA3
SKP2
CLDN4
TMEFF2
GCK
PAH
CEBPA
KIF1B
LZTR1
PALLD
GPR161
BCL2L11
UGT1A1
HDAC3
CA9
RPSA
IFNB1
S100A11
IL6R
EPHX1
BMI1
CASP9
ALOX15
BCAR1
CHKA
NUDT1
ADAM17
TNFRSF11B
HPGD
CLDN3
PTTG1
TPBG
CRABP1
MUC6
S100A4
RUNX3
MBL2
PTPN1
RARB
APAF1
MSN
CLDN1
THBS1
WNT2
H2AX
IL11RA
WIF1
MTA1
FUT3
IL11
UGT1A6
SATB2
IDO1
IFI27
ABCC3
CLOCK
PTGES
METTL3
NLRP6
GUSB
AFP
TFF1
LRRFIP2
LEF1
NR1H2
TACSTD2
ABI1
HNF4A
LEPR
RARA
EPHB3
NTN1
IGFBP2
SERPINB5
SPINT1
RPL29
LOX
MMP12
CSF1
SDC1
SNAI2
LGALS3BP
NDRG2
REG4
ENPP7
DNMT3B
CD247
SERPINA1
CCND3
FCGR3A
TCF4
CD34
CHI3L1
HPSE
TIMP3
GADD45A
ALCAM
EEF1G
SYNE1
PTPRR
MAGEA1
SIRT1
KLRK1
TEK
CASP7
BIRC2
TGM2
EPHA1
PSMB9
ANGPT1
BIRC3
ITGA2
DFFA
SI
BSG
IGFBP6
KRT19
IGF2BP1
FUT4
CXCL5
FUT1
RECK
GPA33
LAMA5
WNT5A
EIF2AK2
GLI3
FOLR1
DCN
GATA6
KLF4
XBP1
EFNB2
PEBP1
TP63
ATF3
CCR7
FOSL1
RUVBL1
ING1
PDCD4
POSTN
ETV4
BBC3
EREG
CXCL11
HNRNPM
LIMS1
ATAD2
LGALS9
CCN4
MACC1
TNFSF13
PKHD1
DNAJB4
CD8A
PIK3C3
EXO1
LIAT1
AKT2
MTDH
TRAP1
MRGBP
ALDOA
CDK8
ITGB6
SLC2A3
THBS2
FGF7
HIPK2
NOX1
FOXO4
KRT9
TAC1
TCF7
RPTOR
B2M
ANXA10
IL1RN
ELAVL1
XRCC6
SELENBP1
PIK3R2
PXDN
FABP6
AFAP1
TNS4
TCHP
AREL1
PXDNL
AKAP9
RAD51
IGF2R
SFRP2
CXCL14
XPC
RHOC
GRP
VTCN1
TKT
SFN
ACKR3
BAK1
GUCY2C
GRPR
UGT1A7
CCNE1
LAG3
CCR1
TERF2
KISS1
ARRB1
XRCC5
LYVE1
QKI
NSD1
KAT5
CP
BAG1
LEMD1
TSG101
SFRP4
CKS1B
HPSE2
DNMT3A
EIF2AK3
EPAS1
DAPK1
CYP1B1
ENO2
CD59
CNR1
CA8
CYP27B1
HP
PDGFA
SELE
PECAM1
HEPH
CRIPTO3
PLEK2
AQP3
LCN2
FUT7
NCOA2
GSDME
ACVR2A
FEN1
XPA
XRCC3
CASP5
REEP5
CD55
CASP6
[truncated: 122 more rows]

## Sheet: OMIM
PLA2G2A
NRAS
BUB1
TGFBR2
CTNNB1
PIK3CA
FGFR3
TLR2
APC
MCC
BRAF
DLC1
PDGFRL
CRCS6
CRCS2
GALNT12
CRCS5
CCND1
CRCS7
COLCA1
POLE
CRCS8
MLH3
AKT1
HMPS1
BUB1B
CRCS9
TP53
FLCN
AXIN2
SMAD7
DCC
BAX
POLD1
CRCS11
EP300
PLA2B
ALPS4
MCPH30
HNPCC6
NEDSDV
CLOVE
ACH
TIL4
GS
NS7
PDGRL
CRCS1
PRAD1
CRCS12
HNPCC7
CWS6
CRAC1
BUBR1
P53
BHD
ODCRCS
MADH7
MRMV1
CRCS10
RSTS2
PLA2L
NS6
AAT3
EVR7
MCAP
FPC
PRLTS
BCL1
FILS
CRCS4
MVA1
LFS1
CRCS3
HGPPS2
MDPL
MKHK2
MOM1
CMNS
MFS2
MCM
BTPS2
IMAGEI
BCC7
IMD120
BMFS5
NCMS
LDS2
MCMTC
DESMD
CWS5
CLAPO
CCM4

## Sheet: TTD
EGFR
FGFR1
PDF
JAK1
JAK2
AChE
AKR1B1
ALOX5
CA1
CA2
CA4
HER2
Erbb4
ESR
FGFR2
FLT3
HDAC1
INSR
LCK
MMP1
MMP2
MAOA
PDE5A
PDGFRA
RET
SRC
BRAF
mTOR
TrkA
ABL
ATK
KIT
KDR
ALK
AR
CYP19A1
CCR5
CB2
CA6
CA12
CA14
PRSS1
F2
F7
F10
CDK4
CDK6
AKR1C3
DPP4
ESR2
FYN
CCKBR
NR3C1
GCPII
GSK-3A
HSP90A
IGF1R
MMP7
MC4R
MAOB
ABCB1
TrkC
OPRS1
ODC1
PPARA
PPARG
PIK3CA
PIK3CD
PIK3CG
PLG
PDGFRB
PARP1
COX-1
PRKCG
MET
ROS1
RRM2
AMD1
SMO
S1PR1
CYP11B1
S17AH
STS
TK1
TPSB2
SYK
PLAU
VEGFR1
VDR
HTR2A
ADORA2A
ADRB2
AOX1
ALPL
APP

## Sheet: GeneCards
MORF4L1
PRPF3
ARR3
CPZ
LRRK2
PRKN
PINK1
BRCA2
BABAM1
HACD3
ATP5PD
TRAPPC2L
RTCB
ABCB11
NSFL1C
UFC1
RPS27L
RPL26L1
COMMD3
NLRP3
PALB2
NT5C3A
PRKD2
UBE2T
LAMTOR2
PPA2
POMP
SLMAP
TBC1D7
ARHGAP15
CXXC5
UQCR10
MED4
MRPS28
ASF1A
ATP5MG
EIF3K
EIF3L
HIKESHI
NELFCD
ZC3HC1
C1GALT1C1
EXOC1
IFT25
COX16
GINS2
TMEM14C
BZW2
CIAO2B
DCAF13
MRPL42
TRMT112
CKLF
CNIH4
LGALSL
ANKRD39
GPR89B
MRPL35
NOP16
PDZD11
SARAF
TIMM21
TRIAP1
ZC3H7A
ARL6IP5
MRPL18
RNF181
SELENOK
SINHCAF
ZNF706
ARMCX3
C19orf53
INIP
ZNF571
C1orf43
ZNF581
MARCHF2
TMA7
FAM178B
FAS
RAN
BLM
ERCC3
PRKAA1
SETD2
FLCN
IL1A
ERCC4
ERCC6
PSMA7
SIL1
HUWE1
PSMC4
IVNS1ABP
UFM1
MYCBP2
SMC3
AHSA1
FLOT1
RBM8A
RFXANK
RPL36
SF3B6
THYN1
NSMCE1
RTN4
MPC1
OSTM1
OTUB1
UBE2J1
SOCS6
STOML2
TMEM59
ANAPC11
NOP58
PRPF40A
NACA
ARMC8
PBDC1
ESR1
TLR8
CYLD
ABCB4
FOXP1
NDUFB9
POLR1C
FARSB
MMADHC
NDUFB10
NDUFB8
NHP2
RAB23
COQ9
DCPS
NDUFAF4
POLR1D
SAE1
ATP8B1
DDAH2
GATB
SDCCAG8
LMBRD1
NDUFA2
NDUFC2
TRAPPC4
CNOT2
CRIPT
GSTK1
HACL1
LAT2
MTCH2
NDUFB2
ALG5
CHMP5
COPZ1
LYPLA1
MRPS7
NDUFB6
RNF220
TMEM138
EAF2
NDUFA7
SSBP2
AHSP
AUP1
CCNL1
KLF12
MAGOH
MYLIP
VTA1
CLDND1
DNAJB9
DPH5
FGFR1OP2
HIGD1A
IER3IP1
IPO9
METTL5
MRPS18B
MSRB1
NDUFA3
NIP7
PHPT1
POLDIP2
PPHLN1
RCL1
SSU72
TMEM216
TRAT1
VAMP5
CDK5RAP1
COA3
DYNLRB1
MRPS30
NUDT5
SHISA5
STXBP6
UXT
AASDHPPT
CHMP4A
DAPP1
EAPP
MBIP
MKRN2
MRPL15
MRPL37
NXT2
PFDN2
PHF7
TFIP11
TIMM17B
ATRAID
CCDC174
ELP5
FXYD5
JKAMP
MZB1
ORMDL1
RANGRF
SARNP
SPCS1
TMBIM4
TMEM9
TRMO
WDR91
CNIH1
CYRIB
JTB
KBTBD4
MRPL51
MTFP1
ORMDL2
PLAC8
POP5
SEC22A
SEC61G
CFAP263
COMMD9
ERG28
GSKIP
PAIP2
CCDC59
COMMD10
CTDSPL2
CWC15
EMC4
GOLGA7
MRPL22
RTF2
TMEM258
UNC50
ZMYM5
AMZ2
ANAPC15
MRPL27
MRPL30
OSER1
PNRC2
ZBTB44
TMEM208
ZCCHC17
HYPK
METTL2A
MTRES1
ABRACL
COMMD2
TMEM69
PRR13
RPL17
DCLRE1C
CHEK1
HLA-B
DHX9
PMS2
RET
COQ8A
SMAD3
SIRT6
SMARCC1
LEP
IRAK1
TYR
PIN1
TLR9
MEFV
MVK
SLC6A4
ERCC5
MEN1
PADI4
ARF6
TECR
VDAC3
MACROH2A1
MLANA
STRAP
ZNF254
BIVM-ERCC5
JAG1
RAC2
RIPK1
ABCB7
LARS1
EIF6
PSMD13
NDUFS5
VPS4B
EIF4E2
ITM2A
ITM2C
SEC22B
HGH1
CCR4
PKMYT1
MORF4L2
TMC3
TLR7
PMPCB
SEPSECS
YME1L1
GABARAP
MPDU1
AFF4
UBE2E3
CHD1L
EEF1E1
GTPBP1
LIPT1
MED13
VPS26A
NAXD
WAC
ORMDL3
ATP5MF
CPVL
ENSA
MRPL1
NDUFB1
WDR73
ZNF644
GOSR1
PAXBP1
TBCA
ATP6V1G1
NDUFC1
SCAMP1
AASDH
GNG5
GPR89A
METTL2B
MRPL33
MRPS17
RNF24
BET1L
CCDC82
GMFG
SPAG7
ZCCHC4
ATP5MJ
C9orf78
GTPBP8
LEPROTL1
SPOUT1
PWWP3A
SDR42E1
SERF2
TBC1D7-LOC100130357
TP53
COMMD1
BRCA1
TGFB1
STAT3
TNF
MTOR
IL6
EGFR
AKT1
LDLR
VEGFA
MAPK1
MYC
BCL2
GSK3B
CTNNB1
NFKB1
IFNG
CFTR
PTEN
HIF1A
HLA-DRB1
HBB
CDK2
MAPK14
RYR1
IL1B
RYR2
CXCL8
BRAF
ERBB2
MDM2
SRC
APC
JAK2
CD4
CDKN1A
PARP1
VIM
PTGS2
GJB2
AR
EGF
APP
APOE
RB1
CSF2
IL2
CCL5
EPO
HLA-DQB1
GHRL
CDKN2A
F2
IL2RA
JUN
MAPK3
PCSK9
RAB7A
HSPA5
INS
MSH6
CD274
SP1
MUTYH
ATM
CCND1
INSR
MMP9
STK11
CASP3
CDH1
LMNA
MAPK8
PIK3CG
PTK2B
RAC1
PTK2
AHR
PDCD1
HLA-A
IL3
BTRC
HLA-DQA1
CDKN3
EZH2
MMP2
PTPN11
EP300
PRKCA
TLR4
CDC42
HDAC1
LPL
MMP14
AXIN2
MEF2C
RHOA
CASP1
MCL1
MSH2
CLU
KITLG
SGSH
TPM3
CCR5
CXCL12
GP1BA
HFE
SPHK1
TJP1
HLA-C
CDK4
IKBKB
JAK1
SMAD2
SNCA
BMPR1A
HSP90AA1
ICAM1
PCNA
PLK1
GSK3A
PRKAA2
PTPN6
SCN5A
CDK1
FASLG
IGF1
LRP1
NBN
SDHB
TTN
FYN
IL10
MPL
VWF
GATA1
TARDBP
SHC1
TNFSF10
CXCL10
IL13
SNAI1
HSPA4
NTS
PRPF19
ZFYVE19
RAF1
KDR
SOD1
CXCR4
PIK3CA
HSPB1
LCK
SMARCA4
CHUK
DNM2
DSP
ELANE
NFKBIA
BCL2L1
CD40LG
DDX3X
GNAS
ITGB1
NOS2
NOS3
PLCG1
CTLA4
MIF
ANXA1
VCL
GRB2
IL4
MYBPC3
YWHAZ
CUL1
F2R
FGF2
PDX1
EGR1
SPTBN1
RACK1
RBX1
VIP
CYP21A2
GAB2
IGFBP1
CCL3
RAB10
XAF1
TUG1
IGF1R
MAP2K1
KRAS
PSEN1
CSF1R
ACE
ALK
CBL
PLAU
ZAP70
FN1
NFE2L2
CYBB
GBA1
MAP2K4
MLH1
PKM
VCP
ALB
CCL2
CD44
COL3A1
IFIH1
JUP
NKX2-1
RIGI
TNFRSF1B
UBE3A
VDR
YAP1
ADCY5
CAPN3
ENG
FCGR2A
IKBKG
MAPK10
TNFRSF13B
ANXA5
ATP5F1A
CD28
FXN
GCH1
GZMB
HCFC1
MYH7
NOD2
PRMT5
SH2D1A
BMP2
CALM1
DMD
F3
PXN
CKB
HBEGF
PLAUR
SF3B1
STUB1
DDB1
HARS1
IL18
UBE2D1
BRCC3
GH1
CSF3
GJC2
PABPC1
APOBEC3G
DIO2
PEX13
USH2A
BLZF1
MMS19
DDRGK1
H4C1
DTX3L
AMOTL1
FGFR1
MET
ATR
HDAC6
AURKB
CDK5
DNMT1
HDAC2
HMOX1
NOTCH1
PPARG
ABCB1
BAX
CAT
TGFB2
ACVRL1
BMPR2
CSNK2A1
FOS
KCNH2
MAP3K7
PRKDC
SERPINE1
SYK
TFRC
BCHE
BDNF
CREB1
EIF4E
GATA4
ITPR1
MMP1
PLAT
RAD50
RPS6KB1
TNFRSF1A
ZEB1
CACNA1S
CD79A
ENO1
HPRT1
HSPD1
MRE11
CTSC
FOXP3
PARK7
VHL
ALAS2
CCNB1
CYP27A1
EIF4EBP1
EXT1
KLK3
MEF2A
RPA1
TLR5
ATRX
CCN2
DDR1
FBXW7
GHR
IL5
PTGER4
RASGRP1
SCN4A
TNKS
CEBPB
CR1
DYNC1H1
LAMP1
RBL2
AMBP
BMP6
E2F1
MKI67
PLEC
RAG1
SKP1
SPP1
UBC
VAPB
ADCY10
NDUFS4
NPPB
RASSF1
RPS3
STRADA
BMP15
HIF1AN
ID1
IRS4
LTBR
UBE2D2
FZR1
BST2
CEP290
EPB42
MICB
NUP93
BAG6
CAND1
IFNA1
IL23A
TTC19
CYGB
KCTD7
NELFA
DDX59
DCD
PRDM5
SERBP1
CHEK2
CREBBP
ERBB4
FLT3
KIT
PRKACA
SLC2A1
SMAD4
STAT1
AGTR1
CASP8
EPHA2
HRAS
PRKCD
TLR2
CALR
SMO
TERT
XIAP
ADA
ATP2A2
CBS
CD36
CD40
CTSB
GAPDH
IL2RB
ITK
NGF
TH
ABCG2
ALOX5
BRIP1
COL1A1
DRD2
ITGA6
KCNQ1
KRT18
LYN
MMP13
NOS1
P4HB
PGR
PLD1
SERPINC1
STAT5A
STIM1
TNC
TNFRSF10B
TOP1
ABCC1
AQP2
CASP2
CDC25C
CDKN1B
CSNK2B
CYP19A1
EDN1
EEF2
ESR2
FASN
GFAP
GRN
IRS1
MTHFR
PRKCE
PRKCZ
REN
SLC16A1
SLC40A1
WAS
ATF2
BMP7
CTNNA1
CTSA
FANCC
HSPG2
IL2RG
ITGAV
MCM2
POLG
ACTN4
ADAR
ADIPOQ
ANXA2
APRT
CD14
CDH5
CTCF
EZR
F5
FH
GHSR
HADHA
IGFBP3
LMNB1
PLA2G6
POU5F1
PRF1
PRKAB1
PTGS1
SMARCB1
SUMO1
TPT1
YWHAQ
BIRC5
C5AR1
CANX
CDC73
DRD1
FAP
HLA-DRA
HNRNPK
ILK
IRF3
MCM3
MMUT
PPIA
RAB11A
SELP
SLIT2
SOX2
THBD
TIMP1
TNFSF13B
TXN
VCAM1
CXCR3
DSG2
EWSR1
HTRA1
KCNE1
NPPA
NPY
NUMA1
PURA
SLC1A5
TRRAP
CALCA
CD209
CD86
CFLAR
COX5A
CTTN
CUL4A
CYC1
EEF1A1
EPRS1
F2RL1
KMT2D
KPNB1
NCL
PRL
RBBP8
SOCS3
BAG3
CD80
CORO1A
DSG1
GSTM1
HBA1
IL17A
IL7
IQGAP1
NDUFA9
PDCD1LG2
PUS1
RPS10
SLC26A2
SLC3A2
SRSF1
SRSF2
TUBB6
CARD14
CCK
EFTUD2
KHDRBS1
MYOC
NTSR1
PHEX
PSMD3
RBL1
RPGR
SPINK1
TNFRSF6B
TULP1
UROS
A4GALT
COL13A1
PCBP2
RP2
TNFSF14
YBX1
CBX5
CXCL2
GCM2
IL33
IPO7
RPS13
SF3B2
SLC35A1
SPG11
SST
TBCD
TBX4
PLEKHG4
SNX10
CAPZB
H4C3
MMP25
PACSIN3
RPL27A
SLAMF6
VWA1
ILF3
NGB
RABEP1
CEP97
RAB9A
RNASEH2B
CCNB3
CYBC1
FEM1A
SLC26A11
HERPUD1
MTPN
RNF114
OSBPL1A
C11orf65
DNAJC4
ASAP3
HLA-DRB4
FGFR3
MAP2K2
PIK3CD
TGFBR1
ABL1
AURKA
MPO
PTPRC
AXL
PLCG2
PRKCG
ACTB
DDR2
G6PD
GAA
GJA1
GLUD1
GRIN1
GRM1
HDAC9
ITGB2
LDHA
NPM1
PDGFB
PHGDH
PPP2CA
PRKAR1A
PTCH1
RPS6KA1
SHH
TF
TOP2A
ARG1
ASAH1
BMP4
COL2A1
CPT2
CXCR2
DLD
FANCA
GATA2
GDNF
HMGB1
HSPA8
MAP3K1
MGMT
MMP3
MYB
NF2
NPC1
NR3C1
NTRK1
PRDX1
RUNX1
SLC9A1
SMARCA2
SQSTM1
ACTA1
CAV1
CHRM3
CUL3
CYCS
EPCAM
FCGR2B
GALNS
GLI2
GLUL
HMGCR
HSPA9
ITGAM
KAT2B
KDM1A
KNG1
MAPK9
MUC1
NR2F2
NRG1
PDPK1
PLA2G4A
PRNP
PSAP
RXRA
SDHA
SREBF1
UBA1
USP9X
WNK1
WT1
CTSL
F9
HNRNPA1
HSP90B1
IL4R
KRT1
MAP2K6
MAPK7
MMP7
NF1
NGFR
NQO1
NR4A1
PDHA1
PKD2
PPP2R1A
RPS19
TNFRSF17
WRN
ABCC4
AGER
AXIN1
BARD1
BIN1
CLTC
CRKL
CSK
CYP11B2
DDIT3
DIABLO
DIAPH1
FANCD2
FGB
GLP1R
HMGA1
HSF1
HSPA1A
KRT14
KRT8
LIFR
LRP6
MAX
MCM7
MYCN
NCOA3
NME1
PHB1
PLA2G2A
POLD1
PPARGC1A
PRDX6
SLC12A3
SLC22A5
TALDO1
TBX21
TWIST1
YES1
YWHAB
YWHAH
AMPD1
APEX1
APOH
ATP5F1B
BID
CDKN2B
CLEC7A
COL4A3
CTNND1
CYP7B1
DDX5
FGF23
FXR1
GDF5
HELLS
HSD11B2
HYOU1
IKBKE
IRS2
ISCU
KARS1
KRT17
KRT5
LAMA1
MB
MC4R
MCM5
NDUFS3
NEDD4L
PAX2
PTS
SAT1
SHMT2
SORL1
STIP1
TRPC3
ABCD3
CYP2C19
EIF2S1
FKBP4
LAMP2
LGALS3
MBP
PKD1
RPS6
S100B
SDHD
TFAM
TRIM25
TUBA1B
AICDA
AIRE
ATP13A2
BCS1L
C3AR1
CD244
CIITA
CLIP1
CLN3
CNP
DNM3
E2F4
FOXM1
GDF15
H3-3A
HTT
LATS1
MMP11
MMP15
MYO5A
NCOR1
NDUFS8
NHERF1
NR1I3
RANBP2
RAP1A
RICTOR
RNASEH2A
RUVBL2
SLC25A5
SPHK2
SPI1
SRPK1
STMN1
STX4
STXBP2
SYT2
TCIRG1
TNKS2
TP53BP1
ACP1
APOA5
AREG
CD276
CD70
COL4A4
DYSF
FLII
HAMP
HIP1
HNRNPD
HNRNPU
LTA
MCM6
MID1
MMAB
MTM1
PCBP1
PLP1
PSMB5
PSMD14
REST
RPS27A
SAMHD1
SDHC
SIX1
SPG7
SULT1A1
TAB1
TAF15
TCP1
TRIM21
TUBA1C
ACSL3
CBX3
CCR8
CCT3
CDX2
CIB1
COP1
DIS3L2
DNTT
F11R
GJB6
HNRNPH1
ICAM3
KHSRP
LPA
MACF1
MTA2
MYO5B
PAWR
PCDH15
PCSK5
PNPLA8
PRPF8
PSMC5
PUM1
RANGAP1
RPS7
SEMA4A
SMC4
SNRNP200
TIMP2
TNFSF4
TRIM5
UBR5
USH1C
ACTR3
CAMP
DDX17
DYNC1I2
FBXO32
KLRD1
LASP1
MAGED1
PABPC4
PIAS2
PPP6C
PTN
RAB1A
RABGEF1
RHD
RPL19
SLC25A6
TRIP13
WDR26
AGFG1
ATAD3A
CCL4
CLDN7
DLG5
EPB41L3
GP5
HBA2
HIP1R
MAVS
MX1
PCSK6
PDLIM7
PRRT2
PSMD1
RBM10
RPL22
RPL23
RPS11
RPS2
RPS9
SLC35A2
SMC5
UIMC1
WDR45
ALYREF
ANKRD26
ANO3
ARHGAP35
CAPZA2
CCT4
CLCA1
CXCL9
DYNLT1
ELL
HNRNPH3
IVL
MSMB
PDIA6
PDLIM5
RBM39
RPL9
RPS5
S100A1
SAA1
DMTN
DNAJC7
H3C1
NANOG
NOVA2
NSMCE3
NUP188
OSBPL2
S100A12
SACS
AOPEP
APOBEC3A
B3GNT3
FCRL3
ILF2
MT-CO2
MX2
PARP9
PI16
RBM5
RPS4X
RPS8
TMEM30A
CCL18
CCT6A
CSH1
DNAJC10
HSCB
IPO5
NAP1L1
RHOD
RNF146
ATAT1
CCAR1
H4C16
RSL1D1
RTRAF
UFL1
BLOC1S1
CD24
FOCAD
HRNR
SMC6
TNFSF8
FCRL6
MARCHF8
MLF2
NSMCE4A
SLC35B1
ZNF24
DNAJC15
TRIM56
APOBEC3F
GSTT1
LIMD2
LRRC59
MT-ATP6
IGHE
HBM
NPS
TMEM131
ASB9
H4C13
ZNF253
ZNF257
POLGARF
DCC
POLE
MLH3
BUB1B
PMS1
RPS20
GREM1
MSH3
TGFBR2
RAD51C
FLT1
FLT4
NTHL1
RAD51D
GALNT12
NRAS
DLC1
PDGFRA
CEACAM5
FANCM
ARID1A
SCG5
MCC
IGF2
AMER1
RNF43
TCF7L2
PIK3R1
BUB1
PTPRJ
FANCE
FBXO11
PTPN12
TYMS
FGFR2
SOX9
MT-ND1
PDGFRL
RAD54B
TPP1
FANCI
KRT20
ODC1
DPYD
KRT7
CEACAM6
ERCC2
BCL10
FZD3
KCNB2
REV3L
BRF1
SGK2
RBFOX1
TCERG1
MYO1B
RMI1
SLC9A9
INS-IGF2
TSC2
TOE1
TYMP
MBD4
MUC2
NTRK3
IQANK1
DICER1
DROSHA
VEGFC
MUC5AC
IFNA2
HOXB13
GNE
DOK7
TP53I3
RAD1
ERBB3
NTRK2
TSC1
PROM1
EIF2B2
KEAP1
CDKN1C
OGG1
DHFR
GPC3
IDH1
ROS1
SEPTIN9
CASR
FHIT
GAST
TIAM1
FGFR4
BUB1B-PAK6
NAT2
PIK3CB
RHBDF2
MITF
BAP1
SMARCE1
PHOX2B
AIP
POT1
SUFU
SDHAF2
TMEM127
VTI1A
VEGFD
UMPS
GSTP1
AGO2
MT-CO1
DCT
CEACAM3
EPM2AIP1
AMACR
PTPN13
ST13
CEACAM7
S100A9
ERCC1
IDH2
RHO
ACVR1B
SOX5
GPC6
PTPRK
RSPO2
TFDP1
CDC27
UHRF1
EIF3E
GALNT17
MAP7
RSPO3
ATP6V0D2
MIER3
TINCR
TMEM238L
BLACAT1
C10orf143
PTP4A3
RECQL
PSG2
DEAF1
CYP2C9
PHKG2
FAN1
RECQL5
RAB43
RECQL4
ABRAXAS1
PDPN
CCNA2
TGFA
RELA
ANGPT2
TP73
ITGA5
XRCC1
LAMC2
TAGLN
LGALS1
KLF6
PLD2
XRCC2
MUC16
HGF
LGR5
AIMP2
CTSD
SOD2
CDX1
CRP
CD82
FPGS
TFF3
PAK1
SLC19A1
AIFM1
ABCC2
CDH17
WNT1
S100A8
CACNA1G
REG3A
SFRP1
ETS1
BAD
SERPINB2
TMSB4X
PPARD
MSH5
CEACAM1
NAT1
MST1R
ALDH1A1
IGFBP7
NRP2
CEACAM4
SOCS1
BECN1
EPHA3
SKP2
PPARA
CLDN4
TMEFF2
GCK
PAH
CEBPA
KIF1B
LZTR1
PALLD
GPR161
BCL2L11
UGT1A1
HDAC3
CA9
RPSA
IFNB1
S100A11
IL6R
DPP4
PLG
EPHX1
BMI1
CASP9
ALOX15
BCAR1
CHKA
NUDT1
ADAM17
TNFRSF11B
HPGD
CLDN3
PTTG1
TPBG
CRABP1
MUC6
S100A4
RUNX3
MBL2
PTPN1
RARB
APAF1
MSN
CLDN1
THBS1
WNT2
H2AX
IL11RA
WIF1
MTA1
FUT3
IL11
UGT1A6
SATB2
IDO1
CCKBR
IFI27
ABCC3
CLOCK
PTGES
METTL3
NLRP6
GUSB
AFP
TFF1
LRRFIP2
LEF1
NR1H2
TACSTD2
ABI1
HNF4A
PDGFRB
LEPR
RARA
EPHB3
NTN1
IGFBP2
SERPINB5
SPINT1
RPL29
LOX
MMP12
CSF1
SDC1
SNAI2
LGALS3BP
NDRG2
REG4
ENPP7
DNMT3B
CD247
SERPINA1
CCND3
FCGR3A
TCF4
CD34
CHI3L1
HPSE
TIMP3
GADD45A
ALCAM
EEF1G
SYNE1
PTPRR
MAGEA1
SIRT1
KLRK1
TEK
CASP7
BIRC2
TGM2
EPHA1
PSMB9
ANGPT1
BIRC3
ITGA2
DFFA
SI
BSG
IGFBP6
KRT19
IGF2BP1
FUT4
CXCL5
FUT1
RECK
GPA33
LAMA5
WNT5A
EIF2AK2
GLI3
FOLR1
DCN
GATA6
KLF4
XBP1
EFNB2
PEBP1
TP63
ATF3
CCR7
FOSL1
RUVBL1
ING1
PDCD4
POSTN
ETV4
BBC3
EREG
CXCL11
HNRNPM
LIMS1
ATAD2
LGALS9
CCN4
MACC1
TNFSF13
PKHD1
DNAJB4
CD8A
PIK3C3
EXO1
LIAT1
AKT2
MTDH
TRAP1
SMAD7
MRGBP
ALDOA
CDK8
ITGB6
SLC2A3
THBS2
FGF7
HIPK2
NOX1
FOXO4
KRT9
TAC1
TCF7
RPTOR
B2M
ANXA10
IL1RN
ELAVL1
XRCC6
SELENBP1
PIK3R2
PXDN
FABP6
AFAP1
TNS4
TCHP
AREL1
PXDNL
AKAP9
RAD51
IGF2R
SFRP2
CXCL14
XPC
RHOC
GRP
VTCN1
TKT
SFN
ACKR3
BAK1
GUCY2C
GRPR
UGT1A7
CCNE1
LAG3
CCR1
TERF2
KISS1
ARRB1
XRCC5
LYVE1
QKI
NSD1
KAT5
CP
BAG1
LEMD1
TSG101
SFRP4
CKS1B
HPSE2
DNMT3A
EIF2AK3
EPAS1
DAPK1
CYP1B1
ENO2
CD59
CNR1
CA8
CYP27B1
HP
PDGFA
SELE
PECAM1
HEPH
CRIPTO3
PLEK2
AQP3
LCN2
FUT7
NCOA2
GSDME
ACVR2A
FEN1
XPA
XRCC3
CASP5
REEP5
CDK6
CD55
CASP6
FUCA1
NCAM1
TFAP2A
NR1H4
CYP24A1
HNF1A
HAVCR2
CDH13
GAL
TNFRSF10A
CXCL1
DKK1
FSCN1
METAP2
AKR1B10
PTPN3
NMT1
PTGES2
CSE1L
SPN
LGALS4
GUCA2A
GUCA2B
EIF5A2
MACROD1
PPT1
ADGRE5
SEMA3F
NEDD9
ZBTB7A
EPHB2
CA2
ALDH2
GLS
HSP90AB1
MYD88
PRKCB
SPARC
TUBB
PTGER2
TGFB3
ZEB2
ATF4
CD46
GOT2
IRF1
MTR
NRP1
ST14
AKR1B1
CYP1A1
FADD
FOLH1
POLB
PSAT1
TCF3
UNG
DYRK1B
FDXR
PTPRA
ROCK2
TMPO
CD163
CYP2A6
FGF3
HLA-G
ANGPTL4
CRK
CXCR1
MTRR
PRDX5
PYCR1
ST6GAL1
TXNRD1
AKR1C1
FABP1
IL15
ST3GAL4
VEGFB
ALDH9A1
CEP55
LCP1
PTP4A1
SP3
CRIPTO
MVP
REG1A
SND1
UNC5C
EGFL7
LGALS8
TNFRSF10C
MAGEA3
KMT2C
PER2
PAK5
AKAP12
GBP1
PLAC1
H2BC12L
MUS81
RASA1
NECTIN2
NDUFA13
GRIN2A
AQP1
CDC25B
DPYSL2
ESRRA
GRM4
SATB1
FOSB
SMURF1
ACTR2
S100A6
MGAT4A
FMNL3
SEMA3E
RGS17
ITGB3
[truncated: 5 more rows]

## Sheet: DrugBank
PTGS1
PTGS2
AKR1C1
PRKAG1
EDNRA
TP53
HSPA5
RPS6KA3
NFKBIA
TNFAIP6
CASP1
CASP3
IKBKB
CCND1
MYC
PCNA
NEU1
HMGCR
CHRNA3
ALPG
unc-38
unc-63
lev-1
unc-29
ALPL
