# Supplementary material for: Integrative network pharmacology and machine learning identify potential targets of indole-3-lactic acid in colorectal cancer
Source: PLoS One. 2026 Mar 9;21(3):e0344478. doi: 10.1371/journal.pone.0344478 (PMC12970938; doi:10.1371/journal.pone.0344478)
Supplement: S1 Data — S2 File. The summary of targets of CRC. S3 File. KEGG and GO analysis. S4 File. Feature importance rankings of hub genes. S1 Fig. The PCA plots before and after batch correction. S2 Fig. KEGG and GO analysis of 39 common targets. (ZIP) [file pone.0344478.s001.zip › Supporting Information/S3 File. KEGG and GO analysis.xlsx]

## Sheet: KEGG pathway
Category	Description	Count	Enrichment	PValue	Genes
KEGG_PATHWAY	Lipid and atherosclerosis	7	25.1648	1.07946e-08	CASP7|HSP90AB1|ICAM1|MMP1|MMP3|PPARG|RXRA
KEGG_PATHWAY	Pathways in cancer	7	10.1981	4.74854e-06	CASP7|GSTM1|HMOX1|HSP90AB1|MMP1|PPARG|RXRA
KEGG_PATHWAY	IL-17 signaling pathway	5	40.8691	1.44506e-07	HSP90AB1|LCN2|MMP1|MMP3|S100A9
KEGG_PATHWAY	PI3K-Akt signaling pathway	5	10.7253	9.78695e-05	EPHA2|NR4A1|HSP90AB1|RXRA|SGK2
KEGG_PATHWAY	PPAR signaling pathway	4	40.8691	2.81765e-06	FABP6|MMP1|PPARG|RXRA
KEGG_PATHWAY	Fluid shear stress and atherosclerosis	4	22.0287	3.26298e-05	GSTM1|HMOX1|HSP90AB1|ICAM1
KEGG_PATHWAY	Chemical carcinogenesis - reactive oxygen species	4	13.683	0.000205807	AKR1C1|GSTM1|HMOX1|AKR1C3
KEGG_PATHWAY	Nitrogen metabolism	3	137.032	1.32599e-06	CA1|CA2|CA4
KEGG_PATHWAY	Rheumatoid arthritis	3	24.5215	0.000251796	ICAM1|MMP1|MMP3
KEGG_PATHWAY	TNF signaling pathway	3	19.576	0.000487601	CASP7|ICAM1|MMP3
KEGG_PATHWAY	Non-alcoholic fatty liver disease	3	14.8378	0.00108931	CASP7|PPARG|RXRA
KEGG_PATHWAY	Axon guidance	3	12.6605	0.00171687	EPHA2|EPHB2|EPHB3
KEGG_PATHWAY	Transcriptional misregulation in cancer	3	11.7653	0.00211541	MMP3|PPARG|RXRA
KEGG_PATHWAY	Chemical carcinogenesis - receptor activation	3	10.8351	0.00267117	GSTM1|HSP90AB1|RXRA
KEGG_PATHWAY	Salmonella infection	3	9.28103	0.00412523	CASP5|CASP7|HSP90AB1
KEGG_PATHWAY	MAPK signaling pathway	3	7.76513	0.00675841	CDC25B|EPHA2|NR4A1
KEGG_PATHWAY	MicroRNAs in cancer	3	7.46647	0.00752513	CDC25B|DNMT1|HMOX1

## Sheet: GO enrichment
The top 10 GO enrichment analysis of hub genes
Category	Term	Description	Count	Enrichment	PValue	Genes
GOTERM_BP	GO:1901699	cellular response to nitrogen compound	12	14.7206	1.46562e-11	PARP1|CA2|CASP7|DPEP1|EPHA2|EPHB2|EPHB3|NR4A1|ICAM1|MMP3|PPARG|TGM2
GOTERM_BP	GO:0032870	cellular response to hormone stimulus	10	13.817	1.75392e-09	PARP1|CA2|AKR1C1|EPHA2|EPHB2|EPHB3|NR4A1|PPARG|RXRA|AKR1C3
GOTERM_BP	GO:0043068	positive regulation of programmed cell death	10	13.2511	2.61737e-09	PARP1|CASP5|CASP7|HMOX1|NR4A1|IDO1|PPARG|S100A9|TGM2|AKR1C3
GOTERM_BP	GO:1904645	response to amyloid-beta	5	66.9408	1.18308e-08	PARP1|EPHB2|ICAM1|MMP3|MMP12
GOTERM_BP	GO:0009617	response to bacterium	10	10.6958	1.99984e-08	CASP7|EPHA2|EPHB2|NR4A1|IDO1|LCN2|MMP3|MMP7|PLA2G2A|S100A9
GOTERM_BP	GO:0043065	positive regulation of apoptotic process	9	12.2823	3.51477e-08	CASP5|CASP7|HMOX1|NR4A1|IDO1|PPARG|S100A9|TGM2|AKR1C3
GOTERM_BP	GO:0071375	cellular response to peptide hormone stimulus	7	18.1792	1.00043e-07	PARP1|CA2|EPHA2|EPHB2|EPHB3|NR4A1|PPARG
GOTERM_BP	GO:0006693	prostaglandin metabolic process	4	77.6513	2.07502e-07	AKR1C1|GSTM1|MIF|AKR1C3
GOTERM_BP	GO:0006692	prostanoid metabolic process	4	75.7573	2.29722e-07	AKR1C1|GSTM1|MIF|AKR1C3
GOTERM_BP	GO:0030574	collagen catabolic process	4	75.7573	2.29722e-07	MMP1|MMP3|MMP7|MMP12
GOTERM_CC	GO:0005667	transcription regulator complex	4	5.96171	0.00442278	PARP1|NR4A1|PPARG|RXRA
GOTERM_CC	GO:0043235	receptor complex	4	5.73072	0.00508349	EPHA2|HSP90AB1|PPARG|RXRA
GOTERM_CC	GO:0060205	cytoplasmic vesicle lumen	5	11.8011	6.24149e-05	ADA|HSP90AB1|LCN2|MIF|S100A9
GOTERM_CC	GO:0031983	vesicle lumen	5	11.7653	6.33158e-05	ADA|HSP90AB1|LCN2|MIF|S100A9
GOTERM_CC	GO:0034774	secretory granule lumen	4	9.58658	0.000787346	HSP90AB1|LCN2|MIF|S100A9
GOTERM_CC	GO:0031012	extracellular matrix	7	9.5697	7.1912e-06	ICAM1|MMP1|MMP3|MMP7|MMP12|S100A9|TGM2
GOTERM_CC	GO:0030312	external encapsulating structure	7	9.55288	7.27399e-06	ICAM1|MMP1|MMP3|MMP7|MMP12|S100A9|TGM2
GOTERM_CC	GO:0032993	protein-DNA complex	3	9.70641	0.00363954	PARP1|TGM2|RUVBL1
GOTERM_CC	GO:0045177	apical part of cell	5	8.10556	0.000358233	CA2|CA4|DPEP1|SI|SLC16A1
GOTERM_CC	GO:0098862	cluster of actin-based cell projections	3	13.4655	0.00143947	CA4|IDO1|SI
GOTERM_MF	GO:0005004	GPI-linked ephrin receptor activity	3	47.5416	3.49164e-05	EPHA2|EPHB2|EPHB3
GOTERM_MF	GO:0005008	hepatocyte growth factor receptor activity	3	47.5416	3.49164e-05	EPHA2|EPHB2|EPHB3
GOTERM_MF	GO:0005009	insulin receptor activity	3	47.5416	3.49164e-05	EPHA2|EPHB2|EPHB3
GOTERM_MF	GO:0005011	macrophage colony-stimulating factor receptor activity	3	47.5416	3.49164e-05	EPHA2|EPHB2|EPHB3
GOTERM_MF	GO:0005018	platelet-derived growth factor alpha-receptor activity	3	47.5416	3.49164e-05	EPHA2|EPHB2|EPHB3
GOTERM_MF	GO:0005020	stem cell factor receptor activity	3	47.5416	3.49164e-05	EPHA2|EPHB2|EPHB3
GOTERM_MF	GO:0008288	boss receptor activity	3	47.5416	3.49164e-05	EPHA2|EPHB2|EPHB3
GOTERM_MF	GO:0036332	placental growth factor receptor activity	3	47.5416	3.49164E-05	EPHA2|EPHB2|EPHB3
GOTERM_MF	GO:0038062	protein tyrosine kinase collagen receptor activity	3	47.5416	3.49164E-05	EPHA2|EPHB2|EPHB3
GOTERM_MF	GO:0060175	brain-derived neurotrophic factor receptor activity	3	47.5416	3.49164E-05	EPHA2|EPHB2|EPHB3
