# Supplementary material for: Integrative network pharmacology and machine learning identify potential targets of indole-3-lactic acid in colorectal cancer
Source: PLoS One. 2026 Mar 9;21(3):e0344478. doi: 10.1371/journal.pone.0344478 (PMC12970938; doi:10.1371/journal.pone.0344478)
Supplement: S1 Data — S2 File. The summary of targets of CRC. S3 File. KEGG and GO analysis. S4 File. Feature importance rankings of hub genes. S1 Fig. The PCA plots before and after batch correction. S2 Fig. KEGG and GO analysis of 39 common targets. (ZIP) [file pone.0344478.s001.zip › Supporting Information/S4 File. Feature importance rankings of hub genes.xlsx]

## Sheet: LASSO
Number	Gene	Coefficient
1	HSP90AB1	0.89442
2	GSTM1	-0.568415
3	EPHA2	-0.351291
4	MMP3	-0.211052
5	HMOX1	-0.161644
6	NR4A1	0.133772
7	C3AR1	0.120334
8	MMP7	-0.10387
9	DNMT1	0.079189
10	CA1	-0.0776966
11	CASP7	-0.0738288
12	RXRA	0.0651351
13	PRKAA1	0.0574116
14	PARP1	0.0286473
15	CASP5	-0.0266445
16	MAOA	-0.0202365
17	RUVBL1	-0.0112061

## Sheet: RF
Number	Gene	Importance score
1	NR4A1	11.7873
2	CASP7	9.51635
3	PARP1	8.33618
4	MIF	7.64216
5	RUVBL1	4.75463
6	SGK2	4.62519
7	CA1	4.41563
8	CDC25B	4.19403
9	RXRA	4.12252
10	TGM2	3.48296
11	ICAM1	0.635081
12	EPHA2	0.495238
13	MMP3	0.378947
14	HMOX1	0.343961

## Sheet: SVM-REF
Number	Gene
1	SGK2
2	RXRA
3	DPEP1
4	MAOA
5	MMP3
6	RUVBL1
7	ADA
8	CASP7
9	EPHA2
10	MMP7
11	NR4A1
12	PARP1
13	HMOX1
